# Supplementary material for: Comparative efficacy of once-daily versus twice-daily doxycycline regimens in dogs naturally infected with Ehrlichia canis: A randomized clinical trial
Source: Vet Anim Sci. 2026 Apr 16;32:100661. doi: 10.1016/j.vas.2026.100661 (PMC13129463; doi:10.1016/j.vas.2026.100661)
Supplement: Supplementary file 8 [file mmc8.xlsx]

## Sheet: Supplementary T8
Supplementary Table 8. Longitudinal assessment of clinical and clinicopathological parameters in dogs naturally infected with E. canis treated with doxycycline 10 mg/kg once daily (SID) (Group A) over the first 28 days (Days 0, 7, 14, and 28).
Parameters	Day 0 (Visit 1)	Day 7 (Visit 2)	Day 14 (Visit 3)	Day 28 (Visit 4)	Day 42 (Visit 5)	Day 70 (Visit 6)	Day 98 (Visit 7)	Overall P-value for Day 0, 7, 14, 28 (Pa)	P-value pairwise (Wilcoxon sign rank) between Day 0 and (Pb)
	Median (interquartile)	Median (interquartile)	Median (interquartile)	Median (interquartile)	Median (interquartile)	Median (interquartile)	Median (interquartile)		Day 7	Day 14	Day 28
Body weight (kg)	6.2 (3.2, 7.0)	6.2 (3.4, 8.3)	6.4 (3.9, 7.6)	6.4 (3.9, 7.9)	6.2 (4.4, 7.8)	7.0 (4.6, 8.2)	6.8 (4.7, 9.4)	0.002	0.051	0.016	0.009
Temperature	102.4 (101.0, 103.6)	101.8 (101.0, 102.3)	101.8 (101.4, 102.4)	101.8 (100.9, 102.2)	102.0 (101.0, 102.3)	101.8 (101.1, 102.2)	101.5 (100.8, 101.8)	0.229	0.102	0.061	0.055
Heart rate (beats/min)	120 (117, 120)	120 (100, 124)	112 (98, 120)	120 (92, 120)	120 (100, 130)	120 (100, 120)	120 (100, 120)	0.546	0.327	0.345	0.156
White blood cell count (/µL)	7200 (6300, 9200)	10700 (7450, 12700)	8500 (6650, 10600)	7900 (7250, 10150)	8100 (5800, 10550)	8000 (6810, 10350)	8800 (6550, 9740)	0.097	0.044	0.332	0.868
Neutrophil (/µL)	5428 (4722, 6355)	6867 (4756, 8261)	5695 (4255, 6970)	6142 (5100, 7865)	6156 (4485, 8518)	6177 (5176, 7564)	6624 (5078, 7595)	0.031	0.034	0.868	0.435
Lymphocyte (/µL)	1116 (762, 2622)	2685 (1239, 3504)	2241 (1036, 3644)	1560 (855, 1958)	1332 (354, 1942)	1316 (829, 1772)	1196 (784, 1820)	0.001	0.026	0.266	0.356
Monocyte (/µL)	162 (96, 279)	174 (83, 392)	104 (73, 180)	131 (69, 175)	89 (56, 256)	112 (58, 305)	97 (0, 218)	0.024	0.535	0.025	0.109
Eosinophil (/µL)	54 (0, 176)	214 (0, 272)	420 (106, 624)	262 (84, 411)	258 (82, 438)	290 (82, 408)	315 (143, 684)	0.024	0.3	0.019	0.028
Band neutrophil (/µL)	0 (0, 0)	0 (0, 0)	0 (0, 104)	0 (0, 0)	0 (0, 36)	0 (0, 0)	0 (0, 0)	0.47	0.18	0.46	1
Red blood cell count (106/µL )	4.98 (3.54, 6.17)	5.38 (4.20, 6.34)	5.84 (4.46, 6.44)	5.84 (5.04, 7.12)	6.18 (5.38, 7.15)	6.73 (5.78, 7.48)	6.56 (5.82, 7.36)	<0.001	0.004	0.002	0.001
Hemoglobin (g/dL)	12.5 (8.3, 15.6)	13.0 (9.8, 15.4)	13.8 (10.4, 15.0)	14.0 (11.4, 15.5)	14.0 (12.6, 16.0)	15.1 (13.6, 16.8)	15.3 (13.6, 16.4)	0.008	0.193	0.058	0.038
Hematocrit %	32.8 (24.6, 43.5)	38.2 (29.6, 43.3)	40.1 (30.8, 44.8)	41.2 (33.6, 48.9)	42.6 (38.6, 48.6)	46.3 (41, 51.1)	46.2 (40.2, 49.2)	<0.001	0.007	0.001	0.002
MCV (fL)	70 (67, 72)	69 (68, 71)	69 (68, 72)	69 (67, 70)	69 (68, 72)	69 (67, 72)	68 (67, 72)	0.235	0.172	0.41	0.519
MCH (pg)	24.5 (23.3, 26.1)	24.1 (22.4, 25.2)	23.2 (22.5, 24.2)	23.1 (22.2, 24.2)	22.8 (22.1, 24.0)	22.4 (21.8, 23.8)	22.9 (22.2, 24.0)	0.318	0.554	0.088	0.256
MCHC (g/dL)	35.3 (33.8, 37.1)	33.9 (33.0, 35.2)	33.4 (32.7, 34.4)	32.8 (32.4, 34.0)	33.4 (32.0, 34.1)	32.9 (32.0, 33.4)	33.0 (32.8, 34.1)	0.019	0.028	0.011	0.005
RDW (%)	15.6 (14.7, 17.2)	15.9 (14.6, 17.2)	15.6 (14.4, 16.8)	15.2 (14.7, 16.2)	15 (14.3, 15.9)	15.1 (14.0, 15.8)	14.5 (13.6, 16.4)	0.452	0.586	0.46	0.083
Platelets (103/µL )	48.0 (26.5, 111.5)	130 (87, 181)	164 (126, 240)	196 (146, 260)	233 (192, 313)	211 (200, 276)	231 (190, 263)	<0.001	<0.001	<0.001	<0.001
Platelet smear (decreased/adequate)	15/2	12/5	8/9	5/12	2/15	1/16	3/14	<0.001	0.07	<0.001	<0.001
Plasma protein (g/dL)	10.0 (8.3, 11.6)	10.0 (9.1, 11.0)	10.0 (9.0, 11.0)	9.0 (9.0, 10.3)	9.0 (8.9, 10.0)	8.8 (8.0, 9.2)	8.8 (8.2, 9.4)	0.018	0.593	0.609	0.125
Total protein (g/dL)	8.4 (7.2, 10.6)	8.9 (7.9, 10.4)	8.4 (7.6, 9.9)	8.1 (7.3, 9.2)	7.2 (6.8, 8.4)	7.1 (6.6, 8.0)	6.8 (6.2, 7.7)	0.001	0.776	0.492	0.033
Albumin (g/dL)	2.5 (1.9, 2.7)	2.5 (2.0, 2.7)	2.6 (2.4, 2.9)	2.7 (2.5, 3.0)	2.9 (2.6, 3.0)	2.9 (2.4, 3.1)	3.0 (2.7, 3.1)	<0.001	0.053	0.001	<0.001
Globulin (g/dL)	5.9 (4.7, 8.4)	6.6 (5.2, 8.0)	5.5 (4.8, 7.2)	5.3 (4.4, 6.6)	4.5 (3.8, 5.3)	4.2 (3.6, 5.2)	3.9 (3.4, 4.8)	<0.001	0.906	0.155	0.011
A/G ratio	0.39 (0.25, 0.51)	0.40 (0.28, 0.46)	0.47 (0.33, 0.60)	0.54 (0.36, 0.68)	0.65 (0.47, 0.79)	0.69 (0.49, 0.83)	0.74 (0.56, 0.92)	<0.001	0.492	0.007	0.001
ALP (u/L)	125 (52, 176)	117 (64, 256)	124 (58, 222)	95 (70, 225)	81 (40, 204)	60 (40, 186)	57 (34, 174)	0.928	0.906	0.554	0.463
ALT (u/L)	45 (30, 72)	59 (35, 100)	55 (34, 320)	54 (34, 95)	46 (36, 80)	33 (28, 73)	33 (28, 72)	0.081	0.098	0.028	0.355
BUN (mg/dL)	23 (12, 34)	22 (14, 30)	23 (14, 28)	18 (12, 28)	16 (14, 22)	15 (10, 22)	18 (13, 24)	0.389	0.798	0.605	0.169
Creatinine (mg/dL)	1.0 (0.8, 1.4)	1.1 (1, 1.4)	1 (0.9, 1.3)	1.1 (0.9, 1.2)	1.2 (1.0, 1.4)	1.1 (1.0, 1.2)	1.1 (0.9, 1.2)	0.392	0.067	0.192	0.647
Data are presented as median (interquartile range, IQR) for continuous variables and frequency for categorical variables.
*Statistically significant difference (P < 0.05).
Pa derived from Friedman test (continuous variables) or Cochran test (categorical variable) for overall comparison across four time points (Day 0, 7, 14, 28).
Pb derived from Wilcoxon signed-rank test (continuous variables) or McNemar (categorical variable) for pairwise comparisons against baseline (Day 0).
Abbreviations: SID, once daily; MCV: mean corpuscular volume; MCH: mean corpuscular hemoglobin; MCHC: mean corpuscular hemoglobin concentration; RDW: red cell distribution width; A/G ratio, albumin to globulin ratio; ALP: alkaline phosphatase; ALT: alanine transferase; BUN: blood urea nitrogen.
