# Supplementary material for: Comparative efficacy of once-daily versus twice-daily doxycycline regimens in dogs naturally infected with Ehrlichia canis: A randomized clinical trial
Source: Vet Anim Sci. 2026 Apr 16;32:100661. doi: 10.1016/j.vas.2026.100661 (PMC13129463; doi:10.1016/j.vas.2026.100661)
Supplement: Supplementary file 9 [file mmc9.xlsx]

## Sheet: Supplement T9
Supplementary Table 9. Longitudinal assessment of clinical and clinicopathological parameters in dogs naturally infected with E. canis treated with doxycycline 5 mg/kg twice daily (BID) (Group B) over the first 28 days (Days 0, 7, 14, and 28).
Parameters	Day 0 (Visit 1)	Day 7 (Visit 2)	Day 14 (Visit 3)	Day 28 (Visit 4)	Day 42 (Visit 5)	Day 70 (Visit 6)	Day 98 (Visit 7)	Overall P-value for Day 0, 7, 14, 28 (Pa)	P-value pairwise (Wilcoxon sign rank) between Day 0 and (Pb)
	Median (interquartile)	Median (interquartile)	Median (interquartile)	Median (interquartile)	Median (interquartile)	Median (interquartile)	Median (interquartile)		Day 7	Day 14	Day 28
Body weight (kg)	7.8 (4.0 11.6)	7.6 (4.2, 12.2)	7.7 (4.2, 12.8)	7.6 (4.4, 13.0)	8 (4.8, 13.1)	8.3 (5.2, 14.2)	8.2 (5.4, 13.8)	0.042	0.072	0.019	0.028
Temperature	102.4 (101.7, 102.6)	101.2 (101.0, 101.4)	101.8 (101.0, 102.4)	101.8 (101.3, 102.3)	101.4 (100.8, 102.1)	101.0 (100.6, 101.8)	101.2 (101, 101.6)	0.034	0.016	0.1	0.074
Heart rate (beats/min)	100 (100, 115)	120 (100, 123)	110 (100, 120)	110 (100, 120)	120 (100, 120)	120 (100, 120)	120 (103, 120)	0.452	0.108	0.838	0.784
White blood cell count (/µL)	8600 (5665, 10025)	13550 (11050, 15175)	10800 (9400, 13325)	9950 (7950, 11575)	10700 (8525, 11850)	12150 (10125, 13950)	11000 (7925, 12425)	0.001	0.003	0.015	0.182
Neutrophil (/µL)	4976 (3766, 7482)	8392 (5228, 11081)	6838 (5529, 8024)	7731 (4705, 8766)	6024 (5211, 7840)	7795 (6205, 10583)	7851 (5615, 9853)	0.158	0.015	0.034	0.099
Lymphocyte (/µL)	1818 (959, 2902)	3822 (2218, 5509)	2649 (1508, 4772)	2168 (982, 3130)	2066 (1287, 3747)	2062 (1184, 3915)	1668 (1528, 2446)	0.003	0.006	0.099	0.754
Monocyte (/µL)	290 (170, 434)	307 (16, 651)	132 (16, 217)	202 (106, 253)	151 (0, 318)	123 (17, 371)	127 (76, 621)	0.428	1	0.028	0.239
Eosinophil (/µL)	37 (0, 139)	399 (221, 1134)	500 (299, 938)	510 (203, 1070)	783 (292, 1140)	487 (320, 1267)	364 (176, 468)	0.002	0.004	0.003	0.004
Band neutrophil (/µL)	0 (0, 0)	0 (0, 0)	0 (0, 0)	0 (0, 0)	0 (0, 70)	0 (0, 81)	0 (0, 0)	0.748	0.18	0.66	0.66
Red blood cell count (106/µL )	5.20 (3.70, 6.00)	5.90 (5.07, 6.23)	6.26 (5.49, 6.96)	6.49 (5.92, 7.12)	6.88 (6.32, 7.20)	7.00 (6.24, 7.38)	6.94 (6.41, 7.28)	<0.001	0.023	0.002	0.003
Hemoglobin (g/dL)	11.6 (7.8, 13.3)	12.6 (10.0, 14.0)	14.8 (12.2, 16.4)	14.2 (12.4, 16.2)	14.6 (13.4, 17.2)	15.0 (13.7, 17.5)	15.4 (14.8, 16.8)	<0.001	0.092	0.002	0.002
Hematocrit %	35.9 (23.6, 39.1)	39.1 (33.5, 43.7)	42.4 (37.1, 48.7)	43.2 (38.2, 49.2)	46.0 (41.2, 49.8)	45.1 (42.6, 50.4)	46.0 (45.1, 49.0)	<0.001	0.012	0.002	0.003
MCV (fL)	68 (66, 71)	70 (66, 72)	69 (66, 71)	68 (64, 71)	68 (62, 72)	68 (63, 70)	67 (63, 70)	0.052	0.021	0.201	0.387
MCH (pg)	22.3 (21.6, 23.6)	23.4 (22.0, 24.2)	22.6 (21.6, 24.5)	22.5 (21.0, 23.7)	22.2 (19.8, 24.0)	23.1 (20.4, 24.1)	23.0 (20.9, 24.2)	0.181	0.025	0.154	0.789
MCHC (g/dL)	33.0 (32.0, 34.0)	33.1 (32.2, 34.0)	32.9 (31.6, 34.1)	32.7 (32.1, 33.3)	32.1 (31.4, 34.3)	33.0 (32.3, 34.4)	34.0 (32.6, 35.1)	0.729	0.344	0.754	0.694
RDW (%)	15.2 (14.9, 19.1)	16.4 (15.2, 20.3)	17 (16.1, 18.2)	16.0 (14.9, 18.0)	16.05 (15.2, 17.5)	16.2 (15.2, 17.6)	15.5 (14.5, 16.9)	0.003	0.008	0.023	0.367
Platelets (103/µL )	36.5 (29.0, 81.3)	184 (153, 295)	294 (229, 360)	224 (193, 307)	280 (250, 298)	304 (276, 338)	294 (226, 335)	<0.001	0.002	0.002	0.002
Platelet smear (decreased/adequate)	12/0	5/7	1/11	1/11	1/11	0/12	1/11	<0.001	0.12	0.02	0.004
Plasma protein (g/dL)	8.6 (7.8, 9.6)	8.9 (8.6, 10.1)	8.9 (8.2, 9.2)	8.4 (8.0, 8.8)	8.7 (8.1, 9.0)	8.8 (8.1, 9.2)	8.7 (8.0, 9.2)	0.004	0.011	0.101	0.388
Total protein (g/dL)	6.9 (6.2, 8.6)	7.4 (6.4, 8.8)	7.4 (6.2, 8.4)	6.5 (6.4, 7.8)	6.6 (6.2, 8.2)	6.6 (5.9, 8.1)	7 (6.3, 8.0)	<0.001	0.005	0.142	0.119
Albumin (g/dL)	2.4 (2.1, 2.7)	2.5 (2.4, 2.9)	2.6 (2.5, 3.0)	2.8 (2.7, 3.2)	2.9 (2.6, 3.2)	3.0 (2.7, 3.3)	2.8 (2.7, 3.3)	<0.001	0.01	0.003	0.003
Globulin (g/dL)	4.4 (4.2, 5.9)	4.9 (4.0, 6.0)	4.6 (3.9, 5.5)	3.7 (3.3, 4.7)	3.8 (3.5, 4.6)	3.5 (3.2, 4.6)	4.0 (3.4, 4.8)	<0.001	0.036	0.529	0.003
A/G ratio	0.50 (0.43, 0.61)	0.52 (0.45, 0.67)	0.62 (0.51, 0.77)	0.74 (0.67, 0.89)	0.76 (0.56, 0.87)	0.84 (0.73, 0.98)	0.76 (0.55, 0.85)	<0.001	0.272	0.01	0.002
ALP (u/L)	134 (72, 235)	230 (74, 458)	270 (87, 437)	140 (68, 354)	112 (61, 256)	98 (56, 156)	68 (45, 136)	0.235	0.034	0.041	0.182
ALT (u/L)	68 (36, 120)	141 (40, 322)	137 (29, 308)	52 (26, 137)	38 (23, 126)	30 (24, 57)	46 (28, 72)	0.053	0.117	0.583	0.695
BUN (mg/dL)	14 (12, 26)	15.5 (11.25, 33.25)	15 (13, 21)	16 (8, 20)	17 (12, 20)	18 (14, 22)	15 (10, 23)	0.945	0.504	0.723	0.694
Creatinine (mg/dL)	1.0 (0.8, 1.1)	1.0 (0.9, 1.3)	1 (0.8, 1.2)	1.0 (0.9, 1.2)	1.0 (0.9, 1.2)	1.1 (0.9, 1.2)	1.1 (1, 1.1)	0.161	0.031	0.176	0.043
Data are presented as median (interquartile range, IQR) for continuous variables and frequency for categorical variables.
*Statistically significant difference (P < 0.05).
Pa derived from Friedman test (continuous variables) or Cochran test (categorical variable) for overall comparison across four time points (Day 0, 7, 14, 28).
Pb derived from Wilcoxon signed-rank test (continuous variables) or McNemar (categorical variable) for pairwise comparisons against baseline (Day 0).
Abbreviations: BID, twice daily; MCV: mean corpuscular volume; MCH: mean corpuscular hemoglobin; MCHC: mean corpuscular hemoglobin concentration; RDW: red cell distribution width; A/G ratio, albumin to globulin ratio; ALP: alkaline phosphatase; ALT: alanine transferase; BUN: blood urea nitrogen.
